# Supplementary material for: Conduction System Pacing Improved Cardiac Functions, Myocardial Work and Functional Capacity in Heart Failure with Reduced Ejection Fraction and Right Bundle Branch Block
Source: J Clin Med. 2025 Dec 27;15(1):232. doi: 10.3390/jcm15010232 (PMC12786765; doi:10.3390/jcm15010232)
Supplement: Supplementary file 1 [file jcm-15-00232-s001.zip]

Archive with 1 entries (1 files):
- jcm-4051218-supplementary.pdf
